# Supplementary material for: A Prospective Study on the Feasibility and Effect of an Optimized Perioperative Care Protocol in Pediatric Neuromuscular Scoliosis Surgery
Source: J Clin Med. 2024 Dec 23;13(24):7848. doi: 10.3390/jcm13247848 (PMC11676504; doi:10.3390/jcm13247848)
Supplement: Supplementary file 1 [file jcm-13-07848-s001.zip]

Archive with 7 entries (7 files):
- Figure S1.pdf
- Protocol S1.pdf
- Table S1_0612.pdf
- Table S2_0612.pdf
- Table S3_0612.pdf
- Table S4.pdf
- Table S5_0612.pdf
